# Supplementary material for: Development of a Clinical–Biological Model to Assess Tumor Progression in Metastatic Pancreatic Cancer: Post Hoc Analysis of the PRODIGE4/ACCORD11 Trial
Source: Cancers (Basel). 2022 Oct 16;14(20):5068. doi: 10.3390/cancers14205068 (PMC9599967; doi:10.3390/cancers14205068)
Supplement: Supplementary file 1 [file cancers-14-05068-s001.zip]

Archive with 1 entries (1 files):
- cancers-1916121-supplementary.pdf
